# Supplementary material for: Epistemic compression in large language model explanations of the gut–liver axis
Source: Front Cell Infect Microbiol. 2026 Feb 13;16:1773593. doi: 10.3389/fcimb.2026.1773593 (PMC12945831; doi:10.3389/fcimb.2026.1773593)
Supplement: Supplementary file 3 [file Table3.xlsx]

## Sheet: Raw Data
NO	Platform	Question Dimension	Question	ARI	FRES	GFOG	FKGL	CL	SMOG	LW	m DIS-Q1	m DIS-Q2	m DIS-Q3	m DIS-Q4	m DIS-Q5	m DIS score	JAMA-Q1	JAMA-Q2	JAMA-Q3	JAMA-Q4	JAMA score	GQS score
1	Doubao	Basic Mechanism Dimension	1	20.49	7	18	17.96	19.08	15.49	51	0	1	1	1	0	3	0	1	1	1	3	4
2	Doubao	Basic Mechanism Dimension	2	20.96	0	24.2	19.88	22.34	16.46	41	1	0	1	1	1	4	0	1	1	1	3	2
3	Doubao	Basic Mechanism Dimension	3	20.16	4	18.6	18	19.64	15.23	45	1	0	0	1	0	2	1	1	1	0	3	2
4	Doubao	Basic Mechanism Dimension	4	20.08	0	18.8	19.78	20.28	15.44	48	1	1	0	1	1	4	0	1	0	0	1	4
5	Doubao	Microbiota-Metabolism Dimension	1	26	0	26.1	25.09	27.18	19.21	37	1	1	0	0	1	3	0	1	1	1	3	2
6	Doubao	Microbiota-Metabolism Dimension	2	23.92	0	22.8	22.16	24.4	17.43	44	1	0	0	1	0	2	1	1	0	1	3	4
7	Doubao	Microbiota-Metabolism Dimension	3	20.81	2	20.3	18.64	19.73	16.66	48	1	1	1	0	0	3	1	0	0	1	2	3
8	Doubao	Microbiota-Metabolism Dimension	4	25.46	0	23.1	22.83	24.99	18.16	42	0	1	1	1	1	4	1	0	1	1	3	3
9	Doubao	Disease Association Dimension	1	24.47	0	22.7	22.14	24.54	17.8	39	0	1	1	1	1	4	1	0	0	0	1	4
10	Doubao	Disease Association Dimension	2	25	0	24.5	23.39	25.8	18.86	37	0	1	1	1	1	4	0	1	1	1	3	4
11	Doubao	Disease Association Dimension	3	23.92	0	22.9	22.28	23.19	18.16	43	0	0	1	1	0	2	1	1	1	0	3	3
12	Doubao	Disease Association Dimension	4	22.86	0	25	20.8	23.15	18.46	41	1	0	1	1	1	4	1	0	1	0	2	4
13	Doubao	Clinical Intervention Dimension	1	22.09	0	24.6	20.78	24.49	16.76	46	1	0	1	1	1	4	1	1	0	1	3	3
14	Doubao	Clinical Intervention Dimension	2	18.81	0	19.1	17.7	20.85	14.92	50	0	1	0	0	0	1	1	0	1	1	3	4
15	Doubao	Clinical Intervention Dimension	3	20.08	0	23.1	20.16	22.23	15.97	47	0	1	1	0	1	3	1	1	0	0	2	3
16	Doubao	Clinical Intervention Dimension	4	20.93	0	19.9	19.25	21.13	16.09	50	1	0	1	0	0	2	0	0	1	1	2	4
17	Doubao	Detection and Evaluation Dimension	1	25	0	22.1	21.89	24.32	17.43	39	0	1	1	0	1	3	0	0	0	1	1	3
18	Doubao	Detection and Evaluation Dimension	2	22.08	0	23.4	20.31	23.37	17.24	44	1	1	1	0	0	3	1	1	1	0	3	3
19	Doubao	Detection and Evaluation Dimension	3	27.34	0	24.5	24.85	27.35	18.34	41	0	0	1	0	1	2	0	0	1	0	1	4
20	Doubao	Detection and Evaluation Dimension	4	25.43	0	21.9	22.62	23.75	18.69	36	1	0	0	1	1	3	0	0	1	1	2	3
21	Deep Seek	Basic Mechanism Dimension	1	17.97	4	18.1	17.01	19.64	13.97	53	1	1	0	1	1	4	0	1	0	0	1	3
22	Deep Seek	Basic Mechanism Dimension	2	18.68	10	18.7	17.33	17.69	15.53	53	1	1	1	1	1	5	1	0	1	0	2	3
23	Deep Seek	Basic Mechanism Dimension	3	18.95	10	18.3	17.02	18.2	14.76	50	0	1	0	1	0	2	1	1	0	0	2	3
24	Deep Seek	Basic Mechanism Dimension	4	14.44	21	14.8	14.73	15.49	12.48	51	1	0	0	1	0	2	0	0	1	1	2	4
25	Deep Seek	Microbiota-Metabolism Dimension	1	26.75	0	25.1	24.16	24.13	20.04	42	0	1	0	0	0	1	0	1	0	1	2	3
26	Deep Seek	Microbiota-Metabolism Dimension	2	37.03	0	25.1	30.82	25.06	24.97	37	1	0	1	0	1	3	0	0	0	1	1	3
27	Deep Seek	Microbiota-Metabolism Dimension	3	26.02	0	22.3	22.69	22.23	19.54	46	0	0	1	1	1	3	1	0	1	1	3	3
28	Deep Seek	Microbiota-Metabolism Dimension	4	17.98	7	18.8	16.45	19.51	14.37	51	1	0	1	0	1	3	1	0	1	1	3	2
29	Deep Seek	Disease Association Dimension	1	20.67	0	22.5	18.5	23.25	14.87	50	0	1	1	0	0	2	0	0	1	1	2	4
30	Deep Seek	Disease Association Dimension	2	18.21	6	17.6	17.43	18.7	14.26	52	1	1	1	1	1	5	1	1	0	1	3	2
31	Deep Seek	Disease Association Dimension	3	20.89	0	21.3	20.65	23.04	15.36	46	0	1	1	0	1	3	1	0	1	1	3	4
32	Deep Seek	Disease Association Dimension	4	25.64	0	21.6	23.1	25.52	17.86	46	0	1	1	1	1	4	1	1	1	1	4	4
33	Deep Seek	Clinical Intervention Dimension	1	19.72	0	20.1	18.09	21.1	14.87	55	0	1	0	1	0	2	0	0	1	1	2	3
34	Deep Seek	Clinical Intervention Dimension	2	20.52	1	19.2	18.66	20.16	16.12	47	0	1	1	0	1	3	0	0	0	1	1	2
35	Deep Seek	Clinical Intervention Dimension	3	19.62	0	20.4	19.48	20.85	15.88	52	1	0	1	1	1	4	1	0	1	1	3	3
36	Deep Seek	Clinical Intervention Dimension	4	25	0	20.4	22.22	25.44	16.76	40	0	0	0	1	0	1	1	1	1	1	4	3
37	Deep Seek	Detection and Evaluation Dimension	1	48.11	0	28.8	41.32	28.23	30.29	34	1	1	1	1	1	5	1	0	0	0	1	2
38	Deep Seek	Detection and Evaluation Dimension	2	35.42	0	28	30.36	24.79	25.19	36	1	1	0	1	0	3	0	0	1	1	2	3
39	Deep Seek	Detection and Evaluation Dimension	3	29.06	0	23.9	25.5	26.55	19.21	39	1	1	1	1	1	5	1	1	1	0	3	3
40	Deep Seek	Detection and Evaluation Dimension	4	31.4	0	23.7	27.74	24.07	22.02	39	0	1	0	0	0	1	0	1	0	0	1	3
41	Wenxin Yiyan	Basic Mechanism Dimension	1	19	1	17.7	18.17	19.35	14.79	45	0	0	0	0	0	0	0	0	0	1	1	1
42	Wenxin Yiyan	Basic Mechanism Dimension	2	17.29	7	19.2	16.84	18.42	13.92	52	1	1	0	0	1	3	1	1	1	1	4	1
43	Wenxin Yiyan	Basic Mechanism Dimension	3	17.23	10	19	16.72	17.99	15.4	44	1	0	0	0	0	1	0	0	0	0	0	2
44	Wenxin Yiyan	Basic Mechanism Dimension	4	16.41	27	14.2	15.34	14.72	13.4	52	0	0	1	0	1	2	0	0	1	0	1	1
45	Wenxin Yiyan	Microbiota-Metabolism Dimension	1	17.35	3	19.6	17.03	19.29	14.49	47	1	0	1	0	0	2	0	1	0	1	2	2
46	Wenxin Yiyan	Microbiota-Metabolism Dimension	2	18	0	19.7	17.5	20.05	14.31	55	0	1	1	0	1	3	0	1	1	0	2	1
47	Wenxin Yiyan	Microbiota-Metabolism Dimension	3	17.47	20	14.6	15.97	16.45	13.4	54	1	0	0	0	1	2	1	0	1	0	2	2
48	Wenxin Yiyan	Microbiota-Metabolism Dimension	4	14.41	34	12.2	13.12	14.87	10.59	63	1	0	1	1	0	3	0	0	0	1	1	3
49	Wenxin Yiyan	Disease Association Dimension	1	17.47	15	17.6	16.5	17.25	14.11	48	1	0	0	0	1	2	0	1	0	0	1	4
50	Wenxin Yiyan	Disease Association Dimension	2	14.84	25	15.7	14.41	15.35	12.48	55	0	0	1	0	1	2	0	0	1	1	2	2
51	Wenxin Yiyan	Disease Association Dimension	3	16.33	17	17.4	15.61	17.32	13.92	59	0	0	1	1	0	2	0	1	0	1	2	4
52	Wenxin Yiyan	Disease Association Dimension	4	16.48	10	19.4	16.39	17.47	14.49	50	1	1	0	0	0	2	0	1	1	1	3	4
53	Wenxin Yiyan	Clinical Intervention Dimension	1	19.07	1	17.4	18.51	18.93	15.44	42	0	0	1	1	1	3	1	0	1	0	2	2
54	Wenxin Yiyan	Clinical Intervention Dimension	2	14.71	28	16.7	14.34	14.72	12.03	56	1	1	1	0	0	3	0	1	1	0	2	1
55	Wenxin Yiyan	Clinical Intervention Dimension	3	18.9	0	18.6	19.68	18.97	15.23	45	1	0	0	1	0	2	1	1	0	1	3	2
56	Wenxin Yiyan	Clinical Intervention Dimension	4	15.32	18	17	15.04	16.55	12.91	55	1	0	0	0	0	1	0	0	0	0	0	1
57	Wenxin Yiyan	Detection and Evaluation Dimension	1	22.32	0	19.2	21.2	19.64	17.24	49	1	0	0	0	1	2	1	0	0	0	1	4
58	Wenxin Yiyan	Detection and Evaluation Dimension	2	17.16	9	19.4	16.92	17.21	15.65	54	1	1	0	0	0	2	1	0	0	0	1	2
59	Wenxin Yiyan	Detection and Evaluation Dimension	3	18.68	2	17.9	18.46	18.39	15.01	50	1	1	0	1	1	4	1	1	0	0	2	3
60	Wenxin Yiyan	Detection and Evaluation Dimension	4	14.76	30	15.2	13.96	14.85	12.54	56	0	1	1	0	0	2	0	1	0	0	1	1
61	Tongyi Qianwen	Basic Mechanism Dimension	1	21.2	0	21.6	20.86	21.87	16.06	49	0	0	0	0	0	0	0	0	0	1	1	1
62	Tongyi Qianwen	Basic Mechanism Dimension	2	19.48	0	20.7	18.15	20.84	15.01	53	1	1	1	0	1	4	1	0	1	1	3	1
63	Tongyi Qianwen	Basic Mechanism Dimension	3	18.9	0	20.9	18.26	19.15	15.44	46	1	0	0	1	0	2	0	1	1	1	3	1
64	Tongyi Qianwen	Basic Mechanism Dimension	4	17.45	12	16.3	16.08	18.68	13.64	53	0	1	0	0	0	1	1	0	0	0	1	2
65	Tongyi Qianwen	Microbiota-Metabolism Dimension	1	20.79	0	18.7	19.41	22.06	14.96	49	1	0	1	0	0	2	1	0	0	1	2	1
66	Tongyi Qianwen	Microbiota-Metabolism Dimension	2	17.71	0	23.2	16.58	21.03	14.49	61	0	0	0	1	0	1	1	0	0	0	1	2
67	Tongyi Qianwen	Microbiota-Metabolism Dimension	3	20.04	0	22.3	17.39	22.75	14.79	55	0	0	1	0	0	1	0	1	1	0	2	2
68	Tongyi Qianwen	Microbiota-Metabolism Dimension	4	22.61	0	21.2	21.99	23.49	16.51	46	1	0	0	0	1	2	1	0	1	0	2	1
69	Tongyi Qianwen	Disease Association Dimension	1	22.96	0	24.1	21.42	25.51	16.51	43	1	0	1	0	0	2	0	0	0	0	0	1
70	Tongyi Qianwen	Disease Association Dimension	2	20.87	0	21.6	19.67	22.41	15.49	53	0	0	0	1	0	1	0	0	1	0	1	2
71	Tongyi Qianwen	Disease Association Dimension	3	23.74	0	24.9	22.86	27.85	15.01	51	1	0	0	0	1	2	0	0	0	1	1	1
72	Tongyi Qianwen	Disease Association Dimension	4	20.54	0	21.4	19.46	21.4	16.51	49	0	1	1	0	1	3	0	0	0	0	0	2
73	Tongyi Qianwen	Clinical Intervention Dimension	1	19.52	6	17.9	17.14	20.18	14.96	49	0	1	1	1	0	3	1	1	0	0	2	1
74	Tongyi Qianwen	Clinical Intervention Dimension	2	17.22	0	15.9	16.69	20.08	12.03	57	1	0	0	1	0	2	0	0	0	0	0	2
75	Tongyi Qianwen	Clinical Intervention Dimension	3	18.5	10	16.1	16.5	19.31	13.82	55	0	0	0	0	1	1	0	0	1	0	1	1
76	Tongyi Qianwen	Clinical Intervention Dimension	4	19.48	1	17.8	18.17	19.69	14.96	51	0	1	1	0	1	3	1	0	1	1	3	3
77	Tongyi Qianwen	Detection and Evaluation Dimension	1	22.49	0	19.8	21.3	20.78	17.55	44	0	0	1	1	1	3	1	0	0	0	1	2
78	Tongyi Qianwen	Detection and Evaluation Dimension	2	20.76	0	21.1	18.74	20.36	16.59	47	0	0	1	0	1	2	1	0	0	1	2	4
79	Tongyi Qianwen	Detection and Evaluation Dimension	3	25.23	0	24.7	21.51	26.13	18.46	50	1	1	0	0	0	2	0	0	0	1	1	1
80	Tongyi Qianwen	Detection and Evaluation Dimension	4	18.74	7	19	16.69	19.89	14.4	53	0	0	1	0	0	1	1	0	1	1	3	2
81	GPT-5	Basic Mechanism Dimension	1	18.28	0	19.25	17.46	21.05	13.82	53	1	1	0	1	1	4	0	1	1	1	3	3
82	GPT-5	Basic Mechanism Dimension	2	19.91	0	21	19.06	23.79	14.2	53	1	1	1	1	1	5	1	1	1	1	4	4
83	GPT-5	Basic Mechanism Dimension	3	19.54	0	20.3	18.23	23.15	13.82	50	0	1	1	1	1	4	0	1	0	1	2	4
84	GPT-5	Basic Mechanism Dimension	4	19.27	0	21.6	18.6	23.26	14.11	56	1	0	1	1	1	4	1	1	1	1	4	3
85	GPT-5	Microbiota-Metabolism Dimension	1	19.33	0	20.9	17.97	23.18	14.31	52	1	1	1	1	1	5	1	1	1	1	4	5
86	GPT-5	Microbiota-Metabolism Dimension	2	19.64	0	21.9	18.59	23.52	14.4	52	1	1	1	0	1	4	1	1	1	1	4	3
87	GPT-5	Microbiota-Metabolism Dimension	3	17.93	5	18.1	16.12	21.12	13.12	59	1	0	1	1	0	3	1	1	0	1	3	4
88	GPT-5	Microbiota-Metabolism Dimension	4	18.03	1	18.4	16.67	21.34	13.22	52	1	0	1	1	1	4	1	1	1	1	4	4
89	GPT-5	Disease Association Dimension	1	20.9	0	24.5	20.5	24.89	15.42	44	1	1	1	1	1	5	0	1	1	0	2	5
90	GPT-5	Disease Association Dimension	2	19.44	0	20.7	18.09	23.42	13.82	56	1	1	1	1	0	4	0	1	1	1	3	3
91	GPT-5	Disease Association Dimension	3	19.93	0	23.1	19.38	23.99	14.68	52	1	0	1	1	1	4	1	0	1	1	3	5
92	GPT-5	Disease Association Dimension	4	21.48	0	25.7	20.67	25.73	15.89	47	1	0	1	1	0	3	1	1	1	0	3	4
93	GPT-5	Clinical Intervention Dimension	1	18.89	0	19.2	17.83	22.16	13.8	50	1	1	0	1	1	4	1	1	0	1	3	4
94	GPT-5	Clinical Intervention Dimension	2	20.62	0	22	18.96	24.72	14.49	48	1	0	1	1	1	4	1	1	1	1	4	3
95	GPT-5	Clinical Intervention Dimension	3	18.01	0	20.4	16.71	21.84	13.72	54	0	1	1	0	1	3	0	1	1	1	3	5
96	GPT-5	Clinical Intervention Dimension	4	20.51	0	22.6	20.12	24.15	15.42	52	1	1	1	1	0	4	1	1	0	1	3	3
97	GPT-5	Detection and Evaluation Dimension	1	19.37	0	20.4	19.18	23.2	13.82	50	1	0	1	0	1	3	0	0	0	1	1	4
98	GPT-5	Detection and Evaluation Dimension	2	18.8	0	20.9	17.39	22.42	14.22	52	1	0	0	1	1	3	1	1	1	1	4	3
99	GPT-5	Detection and Evaluation Dimension	3	19.57	0	20.6	18.59	23.68	14.11	53	1	1	1	1	0	4	1	1	0	1	3	4
100	GPT-5	Detection and Evaluation Dimension	4	19.92	0	20	18.15	24.26	13.32	51	1	1	1	0	1	4	1	1	1	1	4	4
